# Supplementary material for: Fatty Acid and Amino Acid Derivatives in Organocatalyzed Michael Additions
Source: Molecules. 2026 Jan 6;31(2):204. doi: 10.3390/molecules31020204 (PMC12844414; doi:10.3390/molecules31020204)
Supplement: Supplementary file 1 [file molecules-31-00204-s001.zip]

Archive with 1 entries (1 files):
- molecules-4075836-supplementary.pdf
